# Supplementary material for: A Novel Heterozygous Deletion Variant in KLOTHO Gene Leading to Haploinsufficiency and Impairment of Fibroblast Growth Factor 23 Signaling Pathway
Source: J Clin Med. 2019 Apr 12;8(4):500. doi: 10.3390/jcm8040500 (PMC6517886; doi:10.3390/jcm8040500)
Supplement: Supplementary file 1 [file jcm-08-00500-s001.zip]

Archive with 6 entries (5 files):
- supplementary/
- supplementary/captions.docx
- supplementary/Figure S1_western blot antiERK1-2.tif
- supplementary/File S1 (A)_KLOTHO_B1120_exon2_1F.ab1
- supplementary/File S1 (B)_KLOTHO_B1120_cDNA_R-reverse.ab1
- supplementary/File S2_EGR 1_gene expression analysis results.xls
