# Supplementary material for: A Novel Heterozygous Deletion Variant in KLOTHO Gene Leading to Haploinsufficiency and Impairment of Fibroblast Growth Factor 23 Signaling Pathway
Source: J Clin Med. 2019 Apr 12;8(4):500. doi: 10.3390/jcm8040500 (PMC6517886; doi:10.3390/jcm8040500)
Supplement: Supplementary file 1 [file jcm-08-00500-s001.zip › supplementary/File S2_EGR 1_gene expression analysis results.xls]

## Sheet: CT Data
Assay	Sample	CT	CT Mean	CT SD			Assay	Sample	CT	CT Mean	CT SD
EGR-1	Control - Vehicle (1.1.)	19.3099					GAPDH	Control - Vehicle (1.1.)	17.5429					Nomenclature
EGR-1	Control - Vehicle (1.1.)	19.578	19.444	0.189575			GAPDH	Control - Vehicle (1.1.)	17.3568	17.4498	0.131593			1.1.	Experiment 1, replicate 1.
EGR-1	Control - Vehicle (1.2.)	19.9565					GAPDH	Control - Vehicle (1.2.)	17.4533					(…)
EGR-1	Control - Vehicle (1.2.)	19.9725	19.9645	0.0113137			GAPDH	Control - Vehicle (1.2.)	17.5705					2.1.	Experiment 2, replicate 1.
EGR-1	Control - Vehicle (1.3.)	20.1609					GAPDH	Control - Vehicle (1.2.)	17.7774	17.6004	0.164106
EGR-1	Control - Vehicle (1.3.)	20.2889					GAPDH	Control - Vehicle (1.3.)	17.8505
EGR-1	Control - Vehicle (1.3.)	20.3318	20.2605	0.0889112			GAPDH	Control - Vehicle (1.3.)	17.8709
EGR-1	Control - Vehicle (1.4.)	20.0282					GAPDH	Control - Vehicle (1.3.)	17.8304	17.8506	0.0202502
EGR-1	Control - Vehicle (1.4.)	20.2371					GAPDH	Control - Vehicle (1.4.)	18.1543
EGR-1	Control - Vehicle (1.4.)	20.217	20.1608	0.115245			GAPDH	Control - Vehicle (1.4.)	18.1204
EGR-1	Control - Vehicle (2.1.)	23.6957					GAPDH	Control - Vehicle (1.4.)	18.1618	18.1455	0.0220583
EGR-1	Control - Vehicle (2.1.)	23.7688					GAPDH	Control - Vehicle (2.1.)	21.9673
EGR-1	Control - Vehicle (2.1.)	23.9446	23.803	0.127933			GAPDH	Control - Vehicle (2.1.)	22.1689
EGR-1	Control - Vehicle (2.2.)	23.9939					GAPDH	Control - Vehicle (2.1.)	22.4041	22.1801	0.2186
EGR-1	Control - Vehicle (2.2.)	23.8527					GAPDH	Control - Vehicle (2.2.)	22.2294
EGR-1	Control - Vehicle (2.2.)	23.8944	23.9137	0.0725449			GAPDH	Control - Vehicle (2.2.)	22.2993
EGR-1	Control - Vehicle (2.3.)	24.5776					GAPDH	Control - Vehicle (2.2.)	22.0562	22.195	0.125154
EGR-1	Control - Vehicle (2.3.)	24.8905					GAPDH	Control - Vehicle (2.3.)	22.6656
EGR-1	Control - Vehicle (2.3.)	24.8945	24.7875	0.181819			GAPDH	Control - Vehicle (2.3.)	22.7376
EGR-1	Control - Vehicle (2.4.)	22.9893					GAPDH	Control - Vehicle (2.3.)	22.7365	22.7132	0.0412553
EGR-1	Control - Vehicle (2.4.)	23.0077					GAPDH	Control - Vehicle (2.4.)	20.4175
EGR-1	Control - Vehicle (2.4.)	23.1321	23.043	0.0776807			GAPDH	Control - Vehicle (2.4.)	20.332
							GAPDH	Control - Vehicle (2.4.)	20.5174	20.4223	0.0927932
EGR-1	Control - FGF-23 (1.1.)	20.2188					GAPDH	Control - FGF-23 (1.1.)	17.6362
EGR-1	Control - FGF-23 (1.1.)	20.365					GAPDH	Control - FGF-23 (1.1.)	17.5289	17.5825	0.0758726
EGR-1	Control - FGF-23 (1.1.)	20.4891	20.3576	0.1353			GAPDH	Control - FGF-23 (1.2.)	17.9312
EGR-1	Control - FGF-23 (1.2.)	20.0981					GAPDH	Control - FGF-23 (1.2.)	18.1448
EGR-1	Control - FGF-23 (1.2.)	20.1596	20.1288	0.0434871			GAPDH	Control - FGF-23 (1.2.)	18.0155	18.0305	0.107587
EGR-1	Control - FGF-23 (1.3.)	19.9764					GAPDH	Control - FGF-23 (1.3.)	17.2853
EGR-1	Control - FGF-23 (1.3.)	20.2864	20.1314	0.219203			GAPDH	Control - FGF-23 (1.3.)	17.5598
EGR-1	Control - FGF-23 (1.4.)	20.6456					GAPDH	Control - FGF-23 (1.3.)	17.4758	17.4403	0.140651
EGR-1	Control - FGF-23 (1.4.)	20.8975	20.7716	0.17812			GAPDH	Control - FGF-23 (1.4.)	17.7516
EGR-1	Control - FGF-23 (2.1.)	23.3072					GAPDH	Control - FGF-23 (1.4.)	17.8249	17.7882	0.0518309
EGR-1	Control - FGF-23 (2.1.)	23.3437					GAPDH	Control - FGF-23 (2.1.)	20.9817
EGR-1	Control - FGF-23 (2.1.)	23.4628	23.3712	0.081372			GAPDH	Control - FGF-23 (2.1.)	20.9309
EGR-1	Control - FGF-23 (2.2.)	23.2873					GAPDH	Control - FGF-23 (2.1.)	20.7715	20.8947	0.109676
EGR-1	Control - FGF-23 (2.2.)	22.9749					GAPDH	Control - FGF-23 (2.2.)	20.7327
EGR-1	Control - FGF-23 (2.2.)	23.2077	23.1566	0.16234			GAPDH	Control - FGF-23 (2.2.)	20.6578
EGR-1	Control - FGF-23 (2.3.)	23.951					GAPDH	Control - FGF-23 (2.2.)	20.6868	20.6924	0.0377664
EGR-1	Control - FGF-23 (2.3.)	23.9347					GAPDH	Control - FGF-23 (2.3.)	21.3683
EGR-1	Control - FGF-23 (2.3.)	24.0866	23.9908	0.0833933			GAPDH	Control - FGF-23 (2.3.)	21.3389
EGR-1	Control - FGF-23 (2.4.)	23.2618					GAPDH	Control - FGF-23 (2.3.)	21.5027	21.4033	0.087329
EGR-1	Control - FGF-23 (2.4.)	23.2504					GAPDH	Control - FGF-23 (2.4.)	20.1025
EGR-1	Control - FGF-23 (2.4.)	23.2746	23.2623	0.0121067			GAPDH	Control - FGF-23 (2.4.)	19.9656
							GAPDH	Control - FGF-23 (2.4.)	20.2611	20.1097	0.147883
EGR-1	FL - Vehicle (1.1.)	21.8951					GAPDH	FL - Vehicle (1.1.)	18.9148
EGR-1	FL - Vehicle (1.1.)	21.9692					GAPDH	FL - Vehicle (1.1.)	19.1089
EGR-1	FL - Vehicle (1.1.)	22.2549	22.0397	0.189987			GAPDH	FL - Vehicle (1.1.)	18.9317	18.9851	0.107518
EGR-1	FL - Vehicle (1.2.)	21.0178					GAPDH	FL - Vehicle (1.2.)	18.2391
EGR-1	FL - Vehicle (1.2.)	21.3962					GAPDH	FL - Vehicle (1.2.)	18.2021
EGR-1	FL - Vehicle (1.2.)	21.0838	21.1659	0.202129			GAPDH	FL - Vehicle (1.2.)	18.6209	18.354	0.231853
EGR-1	FL - Vehicle (1.3.)	21.3358					GAPDH	FL - Vehicle (1.3.)	18.2607
EGR-1	FL - Vehicle (1.3.)	21.5309					GAPDH	FL - Vehicle (1.3.)	18.3485
EGR-1	FL - Vehicle (1.3.)	21.481	21.4492	0.101355			GAPDH	FL - Vehicle (1.3.)	18.3522	18.3205	0.0517925
EGR-1	FL - Vehicle (1.4.)	21.1634					GAPDH	FL - Vehicle (1.4.)	18.8488
EGR-1	FL - Vehicle (1.4.)	21.2335					GAPDH	FL - Vehicle (1.4.)	18.726
EGR-1	FL - Vehicle (1.4.)	21.1633	21.1867	0.0405012			GAPDH	FL - Vehicle (1.4.)	18.737	18.7706	0.0679462
EGR-1	FL - Vehicle (2.1.)	25.2711					GAPDH	FL - Vehicle (2.1.)	22.9819
EGR-1	FL - Vehicle (2.1.)	25.2612					GAPDH	FL - Vehicle (2.1.)	22.764
EGR-1	FL - Vehicle (2.1.)	25.3857	25.306	0.0691995			GAPDH	FL - Vehicle (2.1.)	22.7719	22.8393	0.123587
EGR-1	FL - Vehicle (2.2.)	25.475					GAPDH	FL - Vehicle (2.2.)	22.9682
EGR-1	FL - Vehicle (2.2.)	25.3958					GAPDH	FL - Vehicle (2.2.)	22.8764
EGR-1	FL - Vehicle (2.2.)	25.397	25.4226	0.0453837			GAPDH	FL - Vehicle (2.2.)	22.9639	22.9362	0.0518041
EGR-1	FL - Vehicle (2.3.)	25.7443					GAPDH	FL - Vehicle (2.3.)	23.9936
EGR-1	FL - Vehicle (2.3.)	25.8241					GAPDH	FL - Vehicle (2.3.)	24.1998
EGR-1	FL - Vehicle (2.3.)	25.7635	25.7773	0.0416514			GAPDH	FL - Vehicle (2.3.)	23.7999	23.9978	0.199983
EGR-1	FL - Vehicle (2.4.)	26.1626					GAPDH	FL - Vehicle (2.4.)	24.0252
EGR-1	FL - Vehicle (2.4.)	26.057					GAPDH	FL - Vehicle (2.4.)	24.0228
EGR-1	FL - Vehicle (2.4.)	26.3489	26.1895	0.147798			GAPDH	FL - Vehicle (2.4.)	23.9029	23.9836	0.0699274
EGR-1	FL - FGF-23 (1.1.)	19.4396					GAPDH	FL - FGF-23 (1.1.)	18.809
EGR-1	FL - FGF-23 (1.1.)	19.3117					GAPDH	FL - FGF-23 (1.1.)	18.5827	18.6959	0.160018
EGR-1	FL - FGF-23 (1.1.)	19.615	19.4554	0.152269			GAPDH	FL - FGF-23 (1.2.)	18.4642
EGR-1	FL - FGF-23 (1.2.)	19.1549					GAPDH	FL - FGF-23 (1.2.)	18.4715
EGR-1	FL - FGF-23 (1.2.)	19.3274	19.2412	0.121976			GAPDH	FL - FGF-23 (1.2.)	18.4548	18.4635	0.00837198
EGR-1	FL - FGF-23 (1.3.)	19.125					GAPDH	FL - FGF-23 (1.3.)	18.2386
EGR-1	FL - FGF-23 (1.3.)	19.2001					GAPDH	FL - FGF-23 (1.3.)	18.112	18.1753	0.0895197
EGR-1	FL - FGF-23 (1.3.)	19.274	19.1997	0.0745008			GAPDH	FL - FGF-23 (1.4.)	18.3761
EGR-1	FL - FGF-23 (1.4.)	19.1433					GAPDH	FL - FGF-23 (1.4.)	18.3085	18.3423	0.0478004
EGR-1	FL - FGF-23 (1.4.)	19.1515	19.1474	0.00579828			GAPDH	FL - FGF-23 (2.1.)	21.9348
EGR-1	FL - FGF-23 (2.1.)	22.3755					GAPDH	FL - FGF-23 (2.1.)	21.7854
EGR-1	FL - FGF-23 (2.1.)	22.4467					GAPDH	FL - FGF-23 (2.1.)	21.5528	21.7577	0.192504
EGR-1	FL - FGF-23 (2.1.)	22.5306	22.4509	0.0776366			GAPDH	FL - FGF-23 (2.2.)	21.6633
EGR-1	FL - FGF-23 (2.2.)	22.223					GAPDH	FL - FGF-23 (2.2.)	21.6859
EGR-1	FL - FGF-23 (2.2.)	22.4703					GAPDH	FL - FGF-23 (2.2.)	21.4398	21.5963	0.136032
EGR-1	FL - FGF-23 (2.2.)	22.7913	22.4949	0.284945			GAPDH	FL - FGF-23 (2.3.)	22.2688
EGR-1	FL - FGF-23 (2.3.)	22.5916					GAPDH	FL - FGF-23 (2.3.)	22.1282
EGR-1	FL - FGF-23 (2.3.)	22.7211					GAPDH	FL - FGF-23 (2.3.)	22.0899	22.1623	0.0941988
EGR-1	FL - FGF-23 (2.3.)	22.8904	22.7344	0.149841			GAPDH	FL - FGF-23 (2.4.)	21.4116
EGR-1	FL - FGF-23 (2.4.)	22.2856					GAPDH	FL - FGF-23 (2.4.)	21.3384
EGR-1	FL - FGF-23 (2.4.)	22.2945					GAPDH	FL - FGF-23 (2.4.)	21.3832	21.3777	0.0369049
EGR-1	FL - FGF-23 (2.4.)	22.4405	22.3402	0.0869763
EGR-1	I348Ffs*28 - Vehicle (1.1.)	20.8941					GAPDH	I348Ffs*28 - Vehicle (1.1.)	18.1072
EGR-1	I348Ffs*28 - Vehicle (1.1.)	20.9451					GAPDH	I348Ffs*28 - Vehicle (1.1.)	18.332
EGR-1	I348Ffs*28 - Vehicle (1.1.)	21.203	21.0141	0.165596			GAPDH	I348Ffs*28 - Vehicle (1.1.)	18.2015	18.2136	0.112885
EGR-1	I348Ffs*28 - Vehicle (1.2.)	20.5529					GAPDH	I348Ffs*28 - Vehicle (1.2.)	18.7275
EGR-1	I348Ffs*28 - Vehicle (1.2.)	20.7562	20.6546	0.143755			GAPDH	I348Ffs*28 - Vehicle (1.2.)	18.5518
EGR-1	I348Ffs*28 - Vehicle (1.3.)	20.7889					GAPDH	I348Ffs*28 - Vehicle (1.2.)	18.5362	18.6052	0.106231
EGR-1	I348Ffs*28 - Vehicle (1.3.)	21.0724	20.9306	0.200465			GAPDH	I348Ffs*28 - Vehicle (1.3.)	18.5323
EGR-1	I348Ffs*28 - Vehicle (1.4.)	20.396					GAPDH	I348Ffs*28 - Vehicle (1.3.)	18.6329
EGR-1	I348Ffs*28 - Vehicle (1.4.)	20.7319					GAPDH	I348Ffs*28 - Vehicle (1.3.)	18.5051	18.5568	0.0673214
EGR-1	I348Ffs*28 - Vehicle (1.4.)	20.8513	20.6597	0.236073			GAPDH	I348Ffs*28 - Vehicle (1.4.)	18.8268
EGR-1	I348Ffs*28 - Vehicle (2.1.)	23.2027					GAPDH	I348Ffs*28 - Vehicle (1.4.)	18.7086
EGR-1	I348Ffs*28 - Vehicle (2.1.)	23.0113					GAPDH	I348Ffs*28 - Vehicle (1.4.)	18.5723	18.7026	0.127357
EGR-1	I348Ffs*28 - Vehicle (2.1.)	23.1049	23.1063	0.0957077			GAPDH	I348Ffs*28 - Vehicle (2.1.)	21.4259
EGR-1	I348Ffs*28 - Vehicle (2.2.)	23.7329					GAPDH	I348Ffs*28 - Vehicle (2.1.)	21.5908
EGR-1	I348Ffs*28 - Vehicle (2.2.)	23.7354					GAPDH	I348Ffs*28 - Vehicle (2.1.)	21.5737	21.5301	0.0906727
EGR-1	I348Ffs*28 - Vehicle (2.2.)	23.767	23.7451	0.0190071			GAPDH	I348Ffs*28 - Vehicle (2.2.)	21.1561
EGR-1	I348Ffs*28 - Vehicle (2.3.)	22.7861					GAPDH	I348Ffs*28 - Vehicle (2.2.)	21.1281
EGR-1	I348Ffs*28 - Vehicle (2.3.)	22.6921					GAPDH	I348Ffs*28 - Vehicle (2.2.)	21.1783	21.1542	0.0251558
EGR-1	I348Ffs*28 - Vehicle (2.3.)	22.6648	22.7143	0.063633			GAPDH	I348Ffs*28 - Vehicle (2.3.)	20.1473
EGR-1	I348Ffs*28 - Vehicle (2.4.)	21.8979					GAPDH	I348Ffs*28 - Vehicle (2.3.)	20.0926
EGR-1	I348Ffs*28 - Vehicle (2.4.)	21.7787					GAPDH	I348Ffs*28 - Vehicle (2.3.)	20.0982	20.1127	0.030095
EGR-1	I348Ffs*28 - Vehicle (2.4.)	22.0671	21.9146	0.144921			GAPDH	I348Ffs*28 - Vehicle (2.4.)	20.7661
							GAPDH	I348Ffs*28 - Vehicle (2.4.)	20.7484
							GAPDH	I348Ffs*28 - Vehicle (2.4.)	20.6771	20.7305	0.0471133
EGR-1	I348Ffs*28 - FGF-23 (1.1.)	21.0078					GAPDH	I348Ffs*28 - FGF-23 (1.1.)	18.0738
EGR-1	I348Ffs*28 - FGF-23 (1.1.)	21.1366					GAPDH	I348Ffs*28 - FGF-23 (1.1.)	18.0326
EGR-1	I348Ffs*28 - FGF-23 (1.1.)	21.198	21.1141	0.0970699			GAPDH	I348Ffs*28 - FGF-23 (1.1.)	18.1363	18.0809	0.0522133
EGR-1	I348Ffs*28 - FGF-23 (1.2.)	20.9648					GAPDH	I348Ffs*28 - FGF-23 (1.2.)	18.2872
EGR-1	I348Ffs*28 - FGF-23 (1.2.)	21.1928	21.0788	0.16122			GAPDH	I348Ffs*28 - FGF-23 (1.2.)	18.5525
EGR-1	I348Ffs*28 - FGF-23 (1.3.)	21.1272					GAPDH	I348Ffs*28 - FGF-23 (1.2.)	18.4536	18.4311	0.134074
EGR-1	I348Ffs*28 - FGF-23 (1.3.)	21.4717					GAPDH	I348Ffs*28 - FGF-23 (1.3.)	18.4945
EGR-1	I348Ffs*28 - FGF-23 (1.3.)	21.496	21.365	0.20627			GAPDH	I348Ffs*28 - FGF-23 (1.3.)	18.2739
EGR-1	I348Ffs*28 - FGF-23 (1.4.)	21.1433					GAPDH	I348Ffs*28 - FGF-23 (1.3.)	18.3462	18.3715	0.112461
EGR-1	I348Ffs*28 - FGF-23 (1.4.)	21.1027					GAPDH	I348Ffs*28 - FGF-23 (1.4.)	18.1503
EGR-1	I348Ffs*28 - FGF-23 (1.4.)	20.9601	21.0687	0.0962162			GAPDH	I348Ffs*28 - FGF-23 (1.4.)	17.9198
EGR-1	I348Ffs*28 - FGF-23 (2.1.)	22.9496					GAPDH	I348Ffs*28 - FGF-23 (1.4.)	18.2241	18.0981	0.158732
EGR-1	I348Ffs*28 - FGF-23 (2.1.)	23.0287					GAPDH	I348Ffs*28 - FGF-23 (2.1.)	21.1702
EGR-1	I348Ffs*28 - FGF-23 (2.1.)	23.0645	23.0143	0.0587941			GAPDH	I348Ffs*28 - FGF-23 (2.1.)	21.013
EGR-1	I348Ffs*28 - FGF-23 (2.2.)	22.8862					GAPDH	I348Ffs*28 - FGF-23 (2.1.)	20.9956	21.0596	0.0961767
EGR-1	I348Ffs*28 - FGF-23 (2.2.)	22.8461					GAPDH	I348Ffs*28 - FGF-23 (2.2.)	21.1788
EGR-1	I348Ffs*28 - FGF-23 (2.2.)	23.2141	22.9821	0.201887			GAPDH	I348Ffs*28 - FGF-23 (2.2.)	21.1393
EGR-1	I348Ffs*28 - FGF-23 (2.3.)	23.6515					GAPDH	I348Ffs*28 - FGF-23 (2.2.)	21.0131	21.1104	0.0865478
EGR-1	I348Ffs*28 - FGF-23 (2.3.)	23.7768					GAPDH	I348Ffs*28 - FGF-23 (2.3.)	21.2597
EGR-1	I348Ffs*28 - FGF-23 (2.3.)	23.8981	23.7755	0.123305			GAPDH	I348Ffs*28 - FGF-23 (2.3.)	21.3421
EGR-1	I348Ffs*28 - FGF-23 (2.4.)	23.8674					GAPDH	I348Ffs*28 - FGF-23 (2.3.)	21.279	21.2936	0.0430965
EGR-1	I348Ffs*28 - FGF-23 (2.4.)	23.8198					GAPDH	I348Ffs*28 - FGF-23 (2.4.)	20.0611
EGR-1	I348Ffs*28 - FGF-23 (2.4.)	23.9487	23.8786	0.0651801			GAPDH	I348Ffs*28 - FGF-23 (2.4.)	19.9815
							GAPDH	I348Ffs*28 - FGF-23 (2.4.)	20.1169	20.0532	0.0680477

## Sheet: Fold-change
	GAPDH	EGR1
Sample	CTMean	CT Mean	dCT	ddCT	2^-ddCT (Fold-change)	Fold-change Mean	SD	SEM
Control - Vehicle (1.1.)	17.4498	19.444	1.9941
Control - Vehicle (1.2.)	17.6004	19.9645	2.3641
Control - Vehicle (1.3.)	17.8506	20.2605	2.40993
Control - Vehicle (1.4.)	18.1455	20.1608	2.01527
			2.19585		1
Control - Vehicle (2.1.)	22.1823	23.803	1.62073
Control - Vehicle (2.2.)	22.195	23.9137	1.7187
Control - Vehicle (2.3.)	22.7132	24.7875	2.0743
Control - Vehicle (2.4.)	20.4223	23.043	2.62073
			2.00862		1	1	-	-
Control - FGF-23 (1.1.)	17.5825	20.3576	2.77508	0.579233	0.669319
Control - FGF-23 (1.2.)	18.0305	20.1288	2.09835	-0.0975	1.06992
Control - FGF-23 (1.3.)	17.4403	20.1314	2.6911	0.49525	0.709439
Control - FGF-23 (1.4.)	17.7882	20.7716	2.9833	0.78745	0.579367
Control - FGF-23 (2.1.)	20.8947	23.3712	2.47653	0.467917	0.723008
Control - FGF-23 (2.2.)	20.6924	23.1566	2.4642	0.455583	0.729215
Control - FGF-23 (2.3.)	21.4033	23.9908	2.58747	0.57885	0.669497
Control - FGF-23 (2.4.)	20.1097	23.2623	3.15253	1.14392	0.452529
						0.700287	0.175652	0.0621025
FL - Vehicle (1.1.)	18.9851	22.0397	3.0546	0.85875	0.55143
FL - Vehicle (1.2.)	18.354	21.1659	2.8119	0.61605	0.652455
FL - Vehicle (1.3.)	18.3205	21.4492	3.12877	0.932917	0.523798
FL - Vehicle (1.4.)	18.7706	21.1867	2.41613	0.220283	0.858397
FL - Vehicle (2.1.)	22.8393	25.306	2.46673	0.458117	0.727936
FL - Vehicle (2.2.)	22.9362	25.4226	2.48643	0.477817	0.718063
FL - Vehicle (2.3.)	23.9978	25.7773	1.77953	-0.229083	1.17209
FL - Vehicle (2.4.)	23.9836	26.1895	2.20587	0.19725	0.872212
						0.759548	0.208989	0.0738888
FL - FGF-23 (1.1.)	18.6959	19.4554	0.759583	-1.43627	2.7062
FL - FGF-23 (1.2.)	18.4635	19.2412	0.77765	-1.4182	2.67252
FL - FGF-23 (1.3.)	18.1753	19.1964	1.02107	-1.17478	2.25759
FL - FGF-23 (1.4.)	18.3423	19.1474	0.8051	-1.39075	2.62215
FL - FGF-23 (2.1.)	21.7577	22.4509	0.693267	-1.31535	2.48863
FL - FGF-23 (2.2.)	21.5963	22.4949	0.898533	-1.11008	2.15858
FL - FGF-23 (2.3.)	22.1623	22.7344	0.572067	-1.43655	2.70673
FL - FGF-23 (2.4.)	21.3777	22.3402	0.962467	-1.04615	2.06501
						2.45968	0.262298	0.0927364
I348Ffs*28 - Vehicle (1.1.)	18.2136	21.0141	2.8005	0.60465	0.657631
I348Ffs*28 - Vehicle (1.2.)	18.6052	20.6546	2.04938	-0.146467	1.10686
I348Ffs*28 - Vehicle (1.3.)	18.5568	20.9306	2.37388	0.178033	0.883907
I348Ffs*28 - Vehicle (1.4.)	18.7026	20.6597	1.95717	-0.238683	1.17992
I348Ffs*28 - Vehicle (2.1.)	21.5301	23.1063	1.57617	-0.43245	1.34952
I348Ffs*28 - Vehicle (2.2.)	21.1542	23.7451	2.59093	0.582317	0.66789
I348Ffs*28 - Vehicle (2.3.)	20.1127	22.7143	2.60163	0.593017	0.662955
I348Ffs*28 - Vehicle (2.4.)	20.7305	21.9146	1.18403	-0.824583	1.77102
						1.03496	0.397356	0.140487
I348Ffs*28 - FGF-23 (1.1.)	18.0809	21.1141	3.03323	0.837383	0.559658
I348Ffs*28 - FGF-23 (1.2.)	18.4311	21.0788	2.6477	0.45185	0.731105
I348Ffs*28 - FGF-23 (1.3.)	18.3715	21.365	2.99343	0.797583	0.575312
I348Ffs*28 - FGF-23 (1.4.)	18.0981	21.0687	2.97063	0.774783	0.584476
I348Ffs*28 - FGF-23 (2.1.)	21.0563	23.0143	1.958	-0.0506167	1.03571
I348Ffs*28 - FGF-23 (2.2.)	21.1104	22.9821	1.87173	-0.136883	1.09953
I348Ffs*28 - FGF-23 (2.3.)	21.2936	23.7755	2.48187	0.47325	0.72034
I348Ffs*28 - FGF-23 (2.4.)	20.0532	23.8786	3.82547	1.81685	0.28384
						0.698746	0.266047	0.0940619
